# Supplementary material for: Self-Reported Use of Personal Protective Equipment among Emergency Department Nurses, Physicians and Advanced Practice Providers during the 2020 COVID-19 Pandemic
Source: Int J Environ Res Public Health. 2021 Jul 2;18(13):7076. doi: 10.3390/ijerph18137076 (PMC8297270; doi:10.3390/ijerph18137076)
Supplement: Supplementary file 1 [file ijerph-18-07076-s001.zip]

Archive with 1 entries (1 files):
- ijerph-1219631-supplementary.pdf
